# Supplementary material for: Leguminous Seedborne Pathogens: Seed Health and Sustainable Crop Management
Source: Plants (Basel). 2023 May 19;12(10):2040. doi: 10.3390/plants12102040 (PMC10221191; doi:10.3390/plants12102040)
Supplement: Supplementary file 1 [file plants-12-02040-s001.zip]

Archive with 1 entries (1 files):
- plants-2349835-supplementary.pdf
